# Supplementary material for: Effects of Key Environmental Factors on Growth of Alternaria alternata Isolated from Strawberry Jam and Its Production of Alternariol and Alternariol Monomethyl Ether
Source: J Fungi (Basel). 2026 Apr 22;12(5):303. doi: 10.3390/jof12050303 (PMC13207730; doi:10.3390/jof12050303)
Supplement: Supplementary file 1 [file jof-12-00303-s001.zip]

Archive with 1 entries (1 files):
- jof-4240315-supplementary.pdf
